# Supplementary material for: In Silico Analysis of SARS-CoV-2 Non-Structural Proteins Reveals an Interaction with the Host’s Heat Shock Proteins That May Contribute to Viral Replications and Development
Source: Curr Issues Mol Biol. 2023 Dec 18;45(12):10225–47. doi: 10.3390/cimb45120638 (PMC10742040; doi:10.3390/cimb45120638)
Supplement: Supplementary file 1 [file cimb-45-00638-s001.zip]

Archive with 1 entries (1 files):
- cimb-2659212-supplementary.pdf
